# Supplementary material for: EvoTol: a protein-sequence based evolutionary intolerance framework for disease-gene prioritization
Source: Nucleic Acids Res. 2014 Dec 29;43(5):e33. doi: 10.1093/nar/gku1322 (PMC4357693; doi:10.1093/nar/gku1322)
Supplement: SUPPLEMENTARY DATA [file supp_gku1322_nar-02497-met-n-2014-File009.zip]

Archive with 28 entries (25 files):
- Supp/
- Supp/Supplemental Figure 1.pdf
- __MACOSX/
- __MACOSX/Supp/
- __MACOSX/Supp/._Supplemental Figure 1.pdf
- Supp/Supplemental Figure 2.pdf
- __MACOSX/Supp/._Supplemental Figure 2.pdf
- Supp/Supplemental Figure 3.pdf
- __MACOSX/Supp/._Supplemental Figure 3.pdf
- Supp/Supplemental Figure 4 .pdf
- __MACOSX/Supp/._Supplemental Figure 4 .pdf
- Supp/Supplemental Figure 5.pdf
- __MACOSX/Supp/._Supplemental Figure 5.pdf
- Supp/Supplemental Figure 6.pdf
- __MACOSX/Supp/._Supplemental Figure 6.pdf
- Supp/Supplemental Table 1.pdf
- Supp/Supplemental Table 2.pdf
- __MACOSX/Supp/._Supplemental Table 2.pdf
- Supp/Supplemental Table 3.pdf
- __MACOSX/Supp/._Supplemental Table 3.pdf
- Supp/Supplemental Table 4.pdf
- __MACOSX/Supp/._Supplemental Table 4.pdf
- Supp/Supplemental Table 5.pdf
- __MACOSX/Supp/._Supplemental Table 5.pdf
- Supp/Supplemental Table 6.pdf
- __MACOSX/Supp/._Supplemental Table 6.pdf
- Supp/Supplemental Table 7.pdf
- __MACOSX/Supp/._Supplemental Table 7.pdf
